# Supplementary material for: Immunonano-Lipocarrier-Mediated Liver Sinusoidal Endothelial Cell-Specific RUNX1 Inhibition Impedes Immune Cell Infiltration and Hepatic Inflammation in Murine Model of NASH
Source: Int J Mol Sci. 2021 Aug 6;22(16):8489. doi: 10.3390/ijms22168489 (PMC8395158; doi:10.3390/ijms22168489)
Supplement: Supplementary file 1 [file ijms-22-08489-s001.zip]

Archive with 1 entries (1 files):
- ijms-1203328-supplementary.pdf
